# Supplementary material for: Structural insights into selective small molecule activation of PKG1α
Source: Commun Biol. 2023 Jul 31;6:798. doi: 10.1038/s42003-023-05095-4 (PMC10390508; doi:10.1038/s42003-023-05095-4)
Supplement: Supplementary file 3 — Supplementary Data [file 42003_2023_5095_MOESM3_ESM.xlsx]

## Sheet: Figure 2
	FIGURE 2:
	ADP-Glo Kinase Assay data reporting activation of PKG1a at increasing concentration of small molecule activator (SMA)
	BASAL Condition ( no cGMP)
	SMA1					SMA2				SMA3						SMA4				SMA5
	Compound Concentration, uM	% PKG1a Activation, Basal ( no cGMP)				Compound Concentration, uM	% PKG1a Activation, Basal ( no cGMP)			Compound Concentration, uM	% PKG1a Activation, Basal ( no cGMP)					Compound Concentration, uM	% PKG1a Activation, Basal ( no cGMP)			Compound Concentration, uM	% PKG1a Activation, Basal ( no cGMP)
	200	63	81	61		200	59.9275	52.4085								200	100.108	95.7934		200	3	0	20	-1	10	13
	66.667	38	25	13		66.667	14.5375	12.8256								66.667	78.0035	79.2432		66.667	11	-2	10	-5	14	11
	22.222	15	9	12		22.222	2.5086	3.1975		22.222	7	4	14	22		22.222	40.9737	35.534		22.222	5	-3	5	-7	11	10
	7.407	9	4	-1		7.407	-0.957309	-0.887572		7.407	-2	2	7	9		7.407	12.772	15.58		7.407	2	-2	2	-4	8	7
	2.469	7	4	2		2.469	-1.95399	-4.21197		2.469	-2	4	0	-1		2.469	5.52383	5.57969		2.469	1	-1	6	-4	9	7
	0.823	-1	0	-2		0.823	1.17088			0.823	3	1	7	2		0.823	2.62923	5.46732		0.823	2	-9	5	-4	6	5
	0.274	0	4	3		0.274	-1.29042	-2.8315		0.274		8	4	-2		0.274	-1.226	6.28949		0.274	4	-9	2	-6	6	7
	0.091	3	-2	-10		0.091		1.04579		0.091	-6	8	-5	-4		0.091	-0.795524	3.8778		0.091	4	-8	-1	-3	5	3
	0.03	-1	0	-7		0.03	4.07104	-0.898136		0.03	19	22	-3	-3		0.03	-0.723424	3.9792		0.03	5	-4	1	-8	6	7
	0.01	1	3	-1		0.01		-6.42707		0.01	0	14	-2	9		0.01	-0.555897			0.01	4	3	5	-5	6	5
	PARTIALLY activated condition (PKG1a with 20 nM cGMP)
	SMA1								SMA2			SMA3							SMA4					SMA5
	Compound Concentration, uM	% Activation of PKG1a (partially activated in the presence of 20 nM cGMP, EC20)							Compound Concentration, uM	% Activation of PKG1a (partially activated in the presence of 20 nM cGMP, EC20); N=6)		Compound Concentration, uM	% Activation of PKG1a (partially activated in the presence of 20 nM cGMP, EC20)						Compound Concentration, uM	% Activation of PKG1a (partially activated in the presence of 20 nM cGMP, EC20)				Compound Concentration, uM	% Activation of PKG1a (partially activated in the presence of 20 nM cGMP, EC20)
	200	120	99	110	96	119	108		200	82.4026									200	107.352	99.8192	97.9508
	66.667	86	92	97	94	109	103		66.667	81.3677									66.667	110.965	107.311	93.3969
	22.222	93	106	81	79	91	68		22.222	79.1792		22.222	98	115	127	106	86		22.222	92.7376	106.916	98.716		22.222	73	75	79	74
	7.407	57	65	70	71	61	53		7.407	68.9984		7.407	93	126	91	88	92		7.407	92.9551	105.712	99.6903		7.407	55	34	40	43
	2.469	43	40	26	26	33	29		2.469	27.4741		2.469	53	62	59	57	83		2.469	87.0587	86.6654	80.8618		2.469	23	27	19	35
	0.823		21	19	16	15	23		0.823	7.01025		0.823	30	45	41	44	33		0.823	56.881	75.1964	69.1656		0.823	25	13	6	8
	0.274	14	14	27	4	6	6		0.274			0.274	22	20	21	37	11		0.274		65.7476	49.7147		0.274	13	7	16	6
	0.091	3	2	5	-6	5	5		0.091	-4.41313		0.091	11	13	4	19	2		0.091	11.371	40.1781	21.4093		0.091	4	7	15	1
	0.03	-5	-2	8		-1	-4		0.03	-3.1706		0.03	17	5	0	4	-1		0.03	7.56243	29.5551	19.8421		0.03	-1	7		0
	0.01	2	2	7	-3	-4	8		0.01	-4.93717		0.01	3	-1	-2	11	-9		0.01	5.84163	13.7475	12.5425		0.01	8	3		0

## Sheet: Supplementary Figure 1
	cGMP, nM	V0 ( umol ADP/min_mg PKG1a
	40000	0.481	0.4273	0.4496	0.4567
	20000	0.4793	0.5134	0.5132	0.4593
	10000	0.4264	0.4133	0.4695	0.4262
	5000	0.4307	0.4846	0.5028	0.4533
	2500	0.5062	0.4459	0.4413	0.4952
	1000	0.4565	0.446	0.493	0.525
	800	0.5432	0.4637	0.4684	0.4365
	400	0.4172	0.4329	0.4523	0.4337
	200	0.4131	0.4277	0.4393	0.4238
	150	0.3769	0.4201	0.463	0.3869
	125	0.4698	0.4011	0.395	0.4355
	100	0.4487	0.4349	0.4629	0.4637
	90	0.3696	0.374	0.3503	0.3756
	80	0.3949	0.4354	0.45	0.3722
	70	0.3419	0.3526	0.3549	0.3772
	60	0.3449	0.3714	0.3321	0.3642
	50	0.3597	0.3458	0.3761	0.3687
	40	0.3261	0.3324	0.3189	0.3413
	30	0.2466	0.2405	0.2898	0.2376
	20	0.1545	0.2035	0.2341	0.1866
	10	0.1361	0.1204	0.1265	0.1569
	5	0.08017	0.08007	0.1029	0.08467
	1	0.04919	0.05001	0.04888	0.05518
	0	0.05021	0.05897	0.04223	0.05231

## Sheet: Supplementary Figure 2
sFig.2 B		0 nM cGMP		10 nM cGMP		100 nM cGMP
[SMA1], uM	0.010161	0.00147765		-0.331431		0.225834
	0.030483	0.429092		0.0625528		-0.114678
	0.091449	0.523802		0.490572		-0.266595
	0.274348	0.770289		-0.137322		-1.38062
	0.823045	0.00765		-0.988635		-3.37773
	2.46914	-0.732183		-1.58881		-6.45121
	7.40741	-1.25807		-3.26237		-9.90109
	22.2222	-0.589847		-3.68661		-9.21758
	66.6667	-0.629773		-3.66941		-8.96634
	200	1.27504		-3.46002		-7.07441
sFig.2 C		0 nM cGMP		10 nM cGMP		100 nM cGMP
[SMA2], uM	0.010161	0.62038		-0.652463	0.126892	0.0667152	0.0121995
	0.030483	0.0235206		-0.633641	-0.343356	-0.306377	-0.101798
	0.091449	-0.141578		-0.602282	-0.847333	-0.836699	-0.935095
	0.274348	-0.85599		-1.51925	-0.714998	-2.41648	-2.88049
	0.823045	-0.716861		-2.15859	-1.60311	-6.23226	-4.21232
	2.46914	-1.48879		-2.89479	-2.7345	-8.30347	-8.41752
	7.40741	-2.00528		-4.61125	-4.17416	-9.63324	-9.17571
	22.2222	-2.0413		-5.88359	-5.75254	-9.17305	-9.26775
	66.6667	-2.55734		-7.68515	-7.3515	-7.93383	-9.58938
	200	-3.29133		-8.88928	-7.93804	-9.467	-9.06961
sFig.2 D		0 nM cGMP		10 nM cGMP		100 nM cGMP
[SMA3], uM	0.010161	0.289673		-0.100708		-0.450431
	0.030483	0.0044587		-0.31417		-0.622518
	0.091449	-0.584514		-1.61754		-2.91634
	0.274348	-0.772479		-1.76369		-6.50948
	0.823045	-1.53836		-3.72989		-9.42259
	2.46914	-2.26917		-4.78317		-9.67669
	7.40741	-1.97005		-6.06182		-9.82609
	22.2222	-2.43822		-7.26556		-9.16545
	66.6667	-2.19275		-7.67473		-8.53924
	200	-1.9038		-7.14369		-8.23335
sFig.2 E		0 nM cGMP		10 nM cGMP		100 nM cGMP
[SMA4], uM	0.010161	-0.469645		0.194325		-0.168202
	0.030483	0.337209		-0.29944		-1.13938
	0.091449	-0.601122		-0.885778		-3.5319
	0.274348	-1.04609		-2.00418		-6.45982
	0.823045	-1.67402		-4.00645		-9.63315
	2.46914	-2.53467		-5.24956		-10.1868
	7.40741	-2.53411		-6.37905		-9.79338
	22.2222	-1.88831		-7.0063		-8.86866
	66.6667	-2.03655		-6.85839		-8.66887
	200	-1.53047		-5.37991		-6.99305
sFig.2 F		0 nM cGMP		10 nM cGMP		100 nM cGMP
[SMA5], uM	0.010161	1.87981		-0.174767		0.384584
	0.030483	-0.746103		-0.279745		-0.427948
	0.091449	-0.538934		0.30064		-1.07255
	0.274348	-1.63758		-0.499993		-2.59554
	0.823045	1.17427		-1.78335		-7.06054
	2.46914	-2.34035		-3.35722		-10.0922
	7.40741	-2.34287		-4.21586		-9.52964
	22.2222	-3.47098		-4.68817		-9.98254
	66.6667	-1.13391		-4.90002		-9.57352
	200	-2.62076		-3.25771		-8.99852

## Sheet: Supplementary Figure 3
*data excluded from analysis due to flurescence interference from SMA
sFig.3 Aa		200uM SMA3		66uM SMA3		22uM SMA3		7.4uM SMA3		2.5uM SMA3		0.82uM SMA3		0.27uM SMA3		0.091uM SMA3		0.030uM SMA3		0.010uM SMA3		0uM SMA3
[PKG1a], nM	500	277.5*	278.4*	271.8	275.4	279.8	272.5	277.8	275.1	268.1	280.8	273.2	269.4	276.7	277.3	275.6	274.4	280.8	273.9	269.4	282.3	276	267.4
	166.667	277*	279.6*	261	264.8	264	274.8	266.6	278.7	270.8	277.4	271.6	269.9	275.2	272.5	269	272.6	274.9	262.6	267.1	265.7	266.6	259.9
	55.5556	273.5*	273.7*	268.8	270.2	261.8	273.2	272.3	267.7	268.1	268.2	270.1	266.4	270.5	267.7	260	258.8	256.7	258.3	262	269.3	257.3	257.1
	18.5185	252.1*	219*	253.6	249.1	252	260.8	253.7	261.6	258.6	249.2	251.8	243.4	247	245.7	235.4	251.7	238	237.1	238.1	232.3	233.6	244.7
	6.17284	190.2*	224*	221	231	232.8	235.8	235.3	241.6	230.1	226.1	229.4	223	215.2	210.7	200.8	194.8	194.3	190.8	196.7	194.7	193.3	191.1
	2.05761	147.9*	148.7*	179.2	183.5	181.3	179.9	186.6	177	183.4	188.9	165.4	169.4	151.9	155.2	136.6	139.2	132.6	130.3	130.8	126	122.3	135.3
	0.685871	120.5*	116.5*	123.8	124.2	120	123.4	114.9	115.5	113.1	120.7	100.8	122.2	96.3	97.9	79.4	93.3	86.3	77	82.7	84.8	84	82.9
	0.228624	103.5*	99.1*	77.1	85.2	75.1	79.4	66.3	74.3	73	70.2	63.8	71.1	73.9	56.6	57.7	54.1	55.2	58.6	54.7	55.7	53	54.3
	0.0762079	91.6*	90.1*	52.5	63.6	60	55.6	49.3	51.1	51	59.7	49.4	56.3	47.7	44.3	51.5	46.3	45.3	41.8	43.7	48.1	51.7	43.4
	0.0254026	86.1*	88.4*	55.8	52.6	44.4	51.1	51.1	50.3	39.8	50.9	42.6	50.1	45.2	41.7	40.5	43	47.4	42.1	38.8	42.9	33.6	41.6
	0.00846754	82.4*	77.4*	48.8	55.3	51.3	44.3	43.6	47.2	44	36.5	36.9	43.5	43.5	41.2	42.5	51.1	43	33.3	40.4	40.2	38.6	39.9
	0.00282251	87.2*	88.2*	55	46.5	43.1	41.5	41.2	42.8	41.8	32.9	33.8	39.3	43.8	40.2	49.8	36.4	44.5	42	34.7	44.1	36.1	37
sFig.3 Ab		cGMP Kd site2
[SMA3], uM	200	0.7379*
	66.6667	0.7307
	22.2222	0.6759
	7.40741	0.7821
	2.46914	0.8126
	0.823045	0.9816
	0.274348	1.145
	0.0914495	1.634
	0.0304832	1.833
	0.010161	2.127
	0	1.987
sFig.3 Ac		200uM SMA4		66uM SMA4		22uM SMA4		7.4uM SMA4		2.5uM SMA4		0.82uM SMA4		0.27uM SMA4		0.091uM SMA4		0.030uM SMA4		0.010uM SMA4		0uM SMA4
[PKG1a], nM	500	281.6*	275.7*	268.6	272.2	263.6	270.7	273	261.8	267.3	258.8	276.6	268.8	274	265	266.7	267.5	265.6	265.2	263.1	257.4	264	259.6
	166.667	275.9*	270.5*	258.9	267.9	258.5	267.3	267	266.9	267.8	265.2	267.6	278.7	266.4	262.6	259	266.9	265.8	260.6	265.7	263.3	264.1	257.2
	55.5556	264.9*	267.1*	257.4	260.4	270.8	259.4	258.5	262.8	261.5	262.9	260.7	268.3	267.6	270.5	259.5	257.7	254.4	253.4	252.5	255.9	250.3	252.2
	18.5185	251.3*	248.6*	249.6	253.9	251.2	244.6	259.3	246.9	256.7	259.2	254.2	249.8	248.7	244	240	239.4	243.3	239.6	233.4	235.4	231.7	232.8
	6.17284	215.4*	216.7*	217.8	219.9	220.2	221.2	230.7	222.1	227.6	220.5	221.4	214.8	216.1	211.7	201.1	203.8	187.6	202.7	193.9	192.5	195.3	193.3
	2.05761	171.2*	140.4*	177.9	167.4	166.8	171	174	167.3	164.7	171	162.3	171.5	156.5	150.1	140.5	133.1	130.1	126.5	127.5	122.6	130.8	124.4
	0.685871	133.3*	134.6*	111.9	117.7	117.7	102.3	112.2	112.5	106.9	107.7	101.7	104.1	99.6	97.2	84.9	87.2	76.2	80.3	81.6	75.1	79.7	83.4
	0.228624	101*	106.2*	70.6	82.2	64	70.5	61.2	60.2	61.1	67.2	57.7	58.5	61.2	66.6	58.4	55.9	54.3	53.9	59.3	50.9	58.4	57.6
	0.0762079	103.3*	105.3*	46.1	54.1	47.7	53.6	52.2	49.9	51.1	44.9	48.4	45.6	47.3	39.5	55.9	43.7	43.6	44.6	45.9	47.7	47.7	45.8
	0.0254026	100.2*	108.8*	60.1	51.6	39.9	43.4	39.5	48	43.9	39.1	46.7	36.2	40.2	46.2	44.4	41.2	35.6	39.1	38.1	38.9	35.5	54.6
	0.00846754	103.2*	108.6*	53.1	51.1	48.6	38.1	47.1	38.9	46.3	46.2	38.9	45.8	42.4	37.2	42.5	44.3	42.5	39.5	35.4	37.7	37.9	43.1
	0.00282251	99.7*	101.1*	63.1	49.3	43.1	36.8	43.5	40	37.2	33.1	37.6	36.4	37	37.7	38	40.3	41.5	32.6	36.9	35.6	43	35.8
sFig.3 Ad
		cGMP Kd CNB-A
[SMA4], uM	200	3.574*
	66.6667	1.413
	22.2222	1.333
	7.40741	1.282
	2.46914	1.329
	0.823045	1.547
	0.274348	1.795
	0.0914495	2.447
	0.0304832	2.727
	0.010161	2.817
	0	2.772
sFig.3 Ba		200uM SMA3		66uM SMA3		22uM SMA3		7.4uM SMA3		2.5uM SMA3		0.82uM SMA3		0.27uM SMA3		0.091uM SMA3		0.030uM SMA3		0.010uM SMA3		0uM SMA3
[PKG1a], uM	2000	165.4	163.6	163.9	164.3	166.5	168.1	172.5	172.8	179.3	178.6	183.7	183.6	186.9	186.2	187.2	188.6	189.3	188.8	187.7	188.1	187.5	187.1
	1000	155	153.2	154.2	154.7	157.9	158.8	163.2	162.7	171.4	169.9	177.3	177.1	182.5	181.8	184.8	185.7	186.7	186.3	186	186	185.9	184.5
	500	143.9	143.2	142.5	143	146.1	148.1	152.4	151.8	158.5	158.9	167.4	168.1	173.8	174.9	177.7	179.2	180	179.7	179.7	181.2	180.7	179.7
	250	136.9	135.3	135.3	135.6	137.1	140	144.1	144.3	149.2	149.2	157.3	158.7	165.5	166.4	170.6	172.6	173.7	174.1	174	173.4	173.9	173.1
	125	132.9	132.1	132.4	132.7	134.4	136.1	138.3	138.4	142.2	143.6	148.4	149.6	157.1	158.5	162.1	164.2	166.4	166.8	166.8	167.8	167	165.8
	62.5	124.7	123.8	124.1	123.8	125.6	128	130.7	131.7	133.7	133.9	138.4	138	144.9	145.3	150.2	152.4	154	151.9	153.3	153.6	153.6	153.6
	31.25	121.9	121.3	122.3	121.3	122.6	124.7	126.9	127	128.1	128.8	132.1	133.4	137.1	136.3	141.4	143.8	144.3	142.8	144	144.2	143.4	143
	15.625	119.6	116.5	119.2	119.3	120.5	123.9	125.1	123.8	126.2	125.9	127.6	128.1	129.9	128.7	133	133.4	137	138.7	136	136.8	135.2	135.7
	7.8125	118.5	116.2	116.9	116.9	121	121.2	120.7	122.1	122.3	124.3	123.6	124.9	125.4	126.7	126.4	130	127.9	130	127.5	129.8	127.7	128.8
	3.90625	116.2	113.6	116.4	119	119.1	120.7	120.7	119.8	121.3	123.3	119.3	122	119.8	121.3	121.3	123.9	121.1	123.1	121.9	121.9	123.4	121.2
	1.95312	113	110.9	111.3	110.7	108.8	112.7	114.4	112.7	113.4	112.8	111.6	113.8	108.5	112.2	110.6	114.1	107.2	109.5	105.9	110.5	106.6	105.4
	0.976562	101.4	103.4	105.4	102	108.7	106.6	108.1	108.8	106.2	104.8	106.3	105.2	100.2	100.1	98.2	98.1	96.9	95.7	94.3	95.2	100.8	96.1
	0.488281	94.6	91.7	87.6	93.7	93.7	89.1	90.5	84.8	91	88.7	86.9	88.2	86.5	84.3	81.1	77.1	77.1	71	70.3	71.1	76.7	64.6
	0.244141	100.3*	95.4*	84.5	80.4	87.9	83.7	85.5	83.6	93.7	77.7	88.4	76.6	90.4	79.9	75.1	68	75.5	73.4	67.6	64.6	70.4	68.4
	0.12207	102*	82.1*	67.3*	50.2*	57.3*	52.7*	60.8*	60.3*	53.1*	52.5*	56*	47.7*	38.3*	43.6*	48*	49.8*	48*	36.3*	42*	29.2*	36.4*	45.1*
sFig.3 Bb		cGMP Kd site2
[SMA3], uM	200	1511
	66.6667	1639
	22.2222	1454
	7.40741	1184
	2.46914	864.7
	0.823045	602.6
	0.274348	402.2
	0.0914495	371.4
	0.0304832	333.3
	0.010161	330.3
	0	318.3
sFig.3 Bc
		200uM SMA4		66uM SMA4		22uM SMA4		7.4uM SMA4		2.5uM SMA4		0.82uM SMA4		0.27uM SMA4		0.091uM SMA4		0.030uM SMA4		0.010uM SMA4		0uM SMA4
[PKG1a], uM	2000	157.9	157.3	157.2	157.6	159.5	161.2	166.6	166.9	174.5	174.4	181.5	181.3	185.9	185.4	187.1	188.1	188.8	188.6	187.9	187.2	186.8	186.4
	1000	148.7	148.3	147.8	149.1	151.7	152.8	157.9	157.4	167.7	164.8	174.2	174.1	181.7	181.6	185.4	186.1	186.8	187	187	186.6	186.8	185.7
	500	138	137.9	136.8	138	140.1	142.9	146.3	146.1	152.5	152.2	163.1	163.4	171.1	172.6	177.2	178.8	179.9	179.8	179.5	180.7	180.6	180.4
	250	130.5	130.2	129.4	130.8	131.4	134.8	137.6	138.2	141.6	142.3	149.7	152.5	160.9	162.4	168.4	169.7	171.7	172.7	172.5	172.4	172.5	172.5
	125	124.9	124.9	124.8	125.1	126.3	129	130.7	131.2	134.1	135	140.4	140.4	149.7	151.7	157.4	158.5	161.5	162.9	163.5	163	163.7	163.5
	62.5	123.4	121.6	122.2	122.7	123.6	126.1	127.5	129	130.8	130.5	134.7	134.8	140.8	142.6	147.7	149.4	153.1	151.3	152.9	152.4	154.5	153.7
	31.25	120.5	120.3	120.6	120.8	122	124.9	125.4	125.9	126.5	126	128.5	128.8	134.3	134.1	139.3	142.3	143.3	143.1	143.3	145	145	143.9
	15.625	119.2	118.8	119.1	120.3	121.2	123.1	124.2	123.6	125.4	125.2	125.5	125.9	127.5	129.6	132	132.8	136.2	137.2	136.9	138.1	136.5	135.3
	7.8125	117	117.9	114.9	116.4	118.3	118.5	118.7	119.8	121	121.3	119.8	122	123.4	122.6	123.6	125.1	127.4	127	126.5	128.1	127.9	125.6
	3.90625	116	114.6	117	116.2	116.8	117.8	118.7	118.8	118.8	119.9	119.1	120.6	119.5	119.9	120.6	121.5	121.1	118.8	119	119.1	120.3	121.2
	1.95312	116.5	115.9	114.6	112.5	112	113.4	115.5	112.3	117.2	115.9	117.3	112.5	115.6	112.6	116.8	112.8	111.6	113	113.5	111.8	108.3	109.7
	0.976562	117.7	119.9	112.2	108.5	113.3	108.8	111	107	109.5	106.1	113.9	106.2	107.7	102.6	106	101.1	103.8	103.1	100.2	98.6	97.8	97.2
	0.488281	121.8*	110.6*	99.1	97.2	96.3	88.7	97	96.8	102.4	92.5	96.7	90.9	87.8	91	90.6	87.1	90.2	92.3	81.2	81.6	81.4	77.2
	0.244141	135.2*	119.1*	98.8*	98.2*	82.4	77.7	89.7	78.3	88	81.4	84.4	85.3	89.1	82.4	84.9	75.9	71.2	78.3	79.6	68.1	77.2	66.6
	0.12207	158*	143.9*	105.3*	92.3*	78.8	77.3	73.6	70.5	70.1	73.5	80.6	78.7	72.3	79.7	78.8	72.8	76	58	73.5	67.3	67.4	74
sFig.3 Bd		cGMP Kd site2
[SMA4], uM	200	2071
	66.6667	2212
	22.2222	2185
	7.40741	1662
	2.46914	1203
	0.823045	693.8
	0.274348	454.7
	0.0914495	347.4
	0.0304832	319.5
	0.010161	305.2
	0	287.4
